# Supplementary material for: Heterogeneous Intermediate Phenotypes of Cancer Cells with Varying Ki-67-Positivity Rates, Including Histologically HCC-like and NEC-like Cells, in Liver MiNEN
Source: Int J Mol Sci. 2026 Apr 9;27(8):3390. doi: 10.3390/ijms27083390 (PMC13116802; doi:10.3390/ijms27083390)
Supplement: Supplementary file 1 [file ijms-27-03390-s001.zip]

Archive with 1 entries (1 files):
- ijms-4152889-supplementary.pdf
